# Supplementary material for: Consistent B Cell Receptor Immunoglobulin Features Between Siblings in Familial Chronic Lymphocytic Leukemia
Source: Front Oncol. 2021 Aug 26;11:740083. doi: 10.3389/fonc.2021.740083 (PMC8427434; doi:10.3389/fonc.2021.740083)
Supplement: Supplementary Table 1 — Overview of CLL driver genes and KEGG pathways used to analyze the WGS data. [file Table_1.xlsx]

## Sheet: KEGG_pathways
KEGG pathway ID*
hsa03040_Spliceosome
hsa04110_Cell_cycle
hsa04115 _p53 signaling pathway
hsa04662_B_cell_receptor_signaling_pathway
hsa03410_Base_excision_repair
hsa03420_Nucleotide_excision_repair
hsa03430_Mismatch_repair
hsa03030_DNA_replication
*please see tabs for an overview of the genes included in each pathway

## Sheet: Recurrently mutated in CLL
Gene name
NOTCH1
IKZF3
ATM
SF3B1
BRAF
MYD88
MAP2K1
RPS15
CHD2
BIRC3
EGR2
NRAS
DDX3X
POT1
XPO1
IGLL5
MGA
FBXW7
KRAS
ZMYM3
IRF4
SAMHD1
BAZ2A
CARD11
FUBP1
HIST1H1E
MED12
NXF1
DYRK1A
PTPN11
ELF4
TRAF2
XPO4
BRCC3
EWSR1
FAM50A
TRAF3
ASXL1
CHEK2
GNB1
HIST1H1B
PIM1
NFKBIE
NFKB2
LPRP1B
KLHL6
APAF1
CCNH
IL16
CASP8
BCL2
BCL2L11
ACOXL
LPP
LEF1
FARP2
CASP10
BMF

## Sheet: Spliceosome
ENTREZID	SYMBOL	GENENAME
100534599	ISY1-RAB43	ISY1-RAB43 readthrough
10084	PQBP1	polyglutamine binding protein 1
10189	ALYREF	Aly/REF export factor
101954264	RNVU1-4	RNA, variant U1 small nuclear 4
101954268	RNVU1-20	RNA, variant U1 small nuclear 20
101954271	RNU6-9	RNA, U6 small nuclear 9
101954273	RNVU1-1	RNA, variant U1 small nuclear 1
10262	SF3B4	splicing factor 3b subunit 4
102724594	U2AF1L5	U2 small nuclear RNA auxiliary factor 1 like 5
10285	SMNDC1	survival motor neuron domain containing 1
10286	BCAS2	BCAS2 pre-mRNA processing factor
10291	SF3A1	splicing factor 3a subunit 1
10450	PPIE	peptidylprolyl isomerase E
10465	PPIH	peptidylprolyl isomerase H
10523	CHERP	calcium homeostasis endoplasmic reticulum protein
10569	SLU7	SLU7 homolog, splicing factor
10594	PRPF8	pre-mRNA processing factor 8
10713	USP39	ubiquitin specific peptidase 39
10772	SRSF10	serine and arginine rich splicing factor 10
10907	TXNL4A	thioredoxin like 4A
10915	TCERG1	transcription elongation regulator 1
10929	SRSF8	serine and arginine rich splicing factor 8
10946	SF3A3	splicing factor 3a subunit 3
10992	SF3B2	splicing factor 3b subunit 2
11017	SNRNP27	small nuclear ribonucleoprotein U4/U6.U5 subunit 27
11157	LSM6	LSM6 homolog, U6 small nuclear RNA and mRNA degradation associated
11325	DDX42	DEAD-box helicase 42
11338	U2AF2	U2 small nuclear RNA auxiliary factor 2
139804	RBMXL3	RBMX like 3
144983	HNRNPA1L2	heterogeneous nuclear ribonucleoprotein A1 like 2
151903	CCDC12	coiled-coil domain containing 12
153527	ZMAT2	zinc finger matrin-type 2
1655	DDX5	DEAD-box helicase 5
1659	DHX8	DEAH-box helicase 8
1665	DHX15	DEAH-box helicase 15
199746	U2AF1L4	U2 small nuclear RNA auxiliary factor 1 like 4
220988	HNRNPA3	heterogeneous nuclear ribonucleoprotein A3
22827	PUF60	poly(U) binding splicing factor 60
22916	NCBP2	nuclear cap binding protein subunit 2
22938	SNW1	SNW domain containing 1
22985	ACIN1	apoptotic chromatin condensation inducer 1
23020	SNRNP200	small nuclear ribonucleoprotein U5 subunit 200
23350	U2SURP	U2 snRNP associated SURP domain containing
23450	SF3B3	splicing factor 3b subunit 3
23451	SF3B1	splicing factor 3b subunit 1
23658	LSM5	LSM5 homolog, U6 small nuclear RNA and mRNA degradation associated
24148	PRPF6	pre-mRNA processing factor 6
2521	FUS	FUS RNA binding protein
25766	PRPF40B	pre-mRNA processing factor 40 homolog B
25804	LSM4	LSM4 homolog, U6 small nuclear RNA and mRNA degradation associated
25949	SYF2	SYF2 pre-mRNA splicing factor
26121	PRPF31	pre-mRNA processing factor 31
26827	RNU6-1	RNA, U6 small nuclear 1
26831	RNU5A-1	RNA, U5A small nuclear 1
26834	RNU4-2	RNA, U4 small nuclear 2
26835	RNU4-1	RNA, U4 small nuclear 1
26863	RNVU1-18	RNA, variant U1 small nuclear 18
26864	RNVU1-7	RNA, variant U1 small nuclear 7
26869	RNU1-3	RNA, U1 small nuclear 3
26870	RNU1-2	RNA, U1 small nuclear 2
26871	RNU1-1	RNA, U1 small nuclear 1
27258	LSM3	LSM3 homolog, U6 small nuclear RNA and mRNA degradation associated
27288	RBMXL2	RBMX like 2
27316	RBMX	RNA binding motif protein X-linked
27339	PRPF19	pre-mRNA processing factor 19
29896	TRA2A	transformer 2 alpha homolog
3178	HNRNPA1	heterogeneous nuclear ribonucleoprotein A1
3183	HNRNPC	heterogeneous nuclear ribonucleoprotein C
3190	HNRNPK	heterogeneous nuclear ribonucleoprotein K
3192	HNRNPU	heterogeneous nuclear ribonucleoprotein U
3303	HSPA1A	heat shock protein family A (Hsp70) member 1A
3304	HSPA1B	heat shock protein family A (Hsp70) member 1B
3305	HSPA1L	heat shock protein family A (Hsp70) member 1 like
3306	HSPA2	heat shock protein family A (Hsp70) member 2
3310	HSPA6	heat shock protein family A (Hsp70) member 6
3312	HSPA8	heat shock protein family A (Hsp70) member 8
392517	NCBP2L	nuclear cap binding protein subunit 2 like
4116	MAGOH	mago homolog, exon junction complex subunit
4670	HNRNPM	heterogeneous nuclear ribonucleoprotein M
4686	NCBP1	nuclear cap binding protein subunit 1
4809	SNU13	small nuclear ribonucleoprotein 13
494115	RBMXL1	RBMX like 1
5093	PCBP1	poly(rC) binding protein 1
51340	CRNKL1	crooked neck pre-mRNA splicing factor 1
51362	CDC40	cell division cycle 40
51503	CWC15	CWC15 spliceosome associated protein homolog
51639	SF3B6	splicing factor 3b subunit 6
51645	PPIL1	peptidylprolyl isomerase like 1
51690	LSM7	LSM7 homolog, U6 small nuclear RNA and mRNA degradation associated
51691	LSM8	LSM8 homolog, U6 small nuclear RNA associated
51729	WBP11	WW domain binding protein 11
5356	PLRG1	pleiotropic regulator 1
55110	MAGOHB	mago homolog B, exon junction complex subunit
55119	PRPF38B	pre-mRNA processing factor 38B
55660	PRPF40A	pre-mRNA processing factor 40 homolog A
55696	RBM22	RNA binding motif protein 22
56259	CTNNBL1	catenin beta like 1
56949	XAB2	XPA binding protein 2
57187	THOC2	THO complex 2
57461	ISY1	ISY1 splicing factor homolog
57819	LSM2	LSM2 homolog, U6 small nuclear RNA and mRNA degradation associated
58517	RBM25	RNA binding motif protein 25
6060	RNU1-4	RNA, U1 small nuclear 4
6066	RNU2-1	RNA, U2 small nuclear 1
6100	RP9	RP9 pre-mRNA splicing factor
6426	SRSF1	serine and arginine rich splicing factor 1
6427	SRSF2	serine and arginine rich splicing factor 2
6428	SRSF3	serine and arginine rich splicing factor 3
6429	SRSF4	serine and arginine rich splicing factor 4
6430	SRSF5	serine and arginine rich splicing factor 5
6431	SRSF6	serine and arginine rich splicing factor 6
6432	SRSF7	serine and arginine rich splicing factor 7
6434	TRA2B	transformer 2 beta homolog
6625	SNRNP70	small nuclear ribonucleoprotein U1 subunit 70
6626	SNRPA	small nuclear ribonucleoprotein polypeptide A
6627	SNRPA1	small nuclear ribonucleoprotein polypeptide A'
6628	SNRPB	small nuclear ribonucleoprotein polypeptides B and B1
6629	SNRPB2	small nuclear ribonucleoprotein polypeptide B2
6631	SNRPC	small nuclear ribonucleoprotein polypeptide C
6632	SNRPD1	small nuclear ribonucleoprotein D1 polypeptide
6633	SNRPD2	small nuclear ribonucleoprotein D2 polypeptide
6634	SNRPD3	small nuclear ribonucleoprotein D3 polypeptide
6635	SNRPE	small nuclear ribonucleoprotein polypeptide E
6636	SNRPF	small nuclear ribonucleoprotein polypeptide F
6637	SNRPG	small nuclear ribonucleoprotein polypeptide G
7307	U2AF1	U2 small nuclear RNA auxiliary factor 1
7919	DDX39B	DExD-box helicase 39B
8175	SF3A2	splicing factor 3a subunit 2
83443	SF3B5	splicing factor 3b subunit 5
84321	THOC3	THO complex 3
8449	DHX16	DEAH-box helicase 16
84844	PHF5A	PHD finger protein 5A
84950	PRPF38A	pre-mRNA processing factor 38A
84991	RBM17	RNA binding motif protein 17
8559	PRPF18	pre-mRNA processing factor 18
8683	SRSF9	serine and arginine rich splicing factor 9
8896	BUD31	BUD31 homolog
9092	SART1	spliceosome associated factor 1, recruiter of U4/U6.U5 tri-snRNP
9128	PRPF4	pre-mRNA processing factor 4
9129	PRPF3	pre-mRNA processing factor 3
9343	EFTUD2	elongation factor Tu GTP binding domain containing 2
9410	SNRNP40	small nuclear ribonucleoprotein U5 subunit 40
9416	DDX23	DEAD-box helicase 23
9716	AQR	aquarius intron-binding spliceosomal factor
9775	EIF4A3	eukaryotic translation initiation factor 4A3
9785	DHX38	DEAH-box helicase 38
9879	DDX46	DEAD-box helicase 46
988	CDC5L	cell division cycle 5 like
9939	RBM8A	RNA binding motif protein 8A
9984	THOC1	THO complex 1

## Sheet: Cell_cycle
ENTREZID	SYMBOL	GENENAME
1017	CDK2	cyclin dependent kinase 2
1019	CDK4	cyclin dependent kinase 4
1021	CDK6	cyclin dependent kinase 6
1022	CDK7	cyclin dependent kinase 7
1026	CDKN1A	cyclin dependent kinase inhibitor 1A
1027	CDKN1B	cyclin dependent kinase inhibitor 1B
10274	STAG1	stromal antigen 1
1028	CDKN1C	cyclin dependent kinase inhibitor 1C
1029	CDKN2A	cyclin dependent kinase inhibitor 2A
1030	CDKN2B	cyclin dependent kinase inhibitor 2B
1031	CDKN2C	cyclin dependent kinase inhibitor 2C
1032	CDKN2D	cyclin dependent kinase inhibitor 2D
10393	ANAPC10	anaphase promoting complex subunit 10
10459	MAD2L2	mitotic arrest deficient 2 like 2
10735	STAG2	stromal antigen 2
10744	PTTG2	pituitary tumor-transforming 2
10912	GADD45G	growth arrest and DNA damage inducible gamma
10926	DBF4	DBF4 zinc finger
10971	YWHAQ	tyrosine 3-monooxygenase/tryptophan 5-monooxygenase activation protein theta
1111	CHEK1	checkpoint kinase 1
11200	CHEK2	checkpoint kinase 2
1387	CREBBP	CREB binding protein
1647	GADD45A	growth arrest and DNA damage inducible alpha
1869	E2F1	E2F transcription factor 1
1870	E2F2	E2F transcription factor 2
1871	E2F3	E2F transcription factor 3
1874	E2F4	E2F transcription factor 4
1875	E2F5	E2F transcription factor 5
2033	EP300	E1A binding protein p300
23594	ORC6	origin recognition complex subunit 6
23595	ORC3	origin recognition complex subunit 3
246184	CDC26	cell division cycle 26
25	ABL1	ABL proto-oncogene 1, non-receptor tyrosine kinase
25847	ANAPC13	anaphase promoting complex subunit 13
27127	SMC1B	structural maintenance of chromosomes 1B
2810	SFN	stratifin
2932	GSK3B	glycogen synthase kinase 3 beta
29882	ANAPC2	anaphase promoting complex subunit 2
29945	ANAPC4	anaphase promoting complex subunit 4
3065	HDAC1	histone deacetylase 1
3066	HDAC2	histone deacetylase 2
4085	MAD2L1	mitotic arrest deficient 2 like 1
4087	SMAD2	SMAD family member 2
4088	SMAD3	SMAD family member 3
4089	SMAD4	SMAD family member 4
4171	MCM2	minichromosome maintenance complex component 2
4172	MCM3	minichromosome maintenance complex component 3
4173	MCM4	minichromosome maintenance complex component 4
4174	MCM5	minichromosome maintenance complex component 5
4175	MCM6	minichromosome maintenance complex component 6
4176	MCM7	minichromosome maintenance complex component 7
4193	MDM2	MDM2 proto-oncogene
4609	MYC	MYC proto-oncogene, bHLH transcription factor
4616	GADD45B	growth arrest and DNA damage inducible beta
472	ATM	ATM serine/threonine kinase
494551	WEE2	WEE2 oocyte meiosis inhibiting kinase
4998	ORC1	origin recognition complex subunit 1
4999	ORC2	origin recognition complex subunit 2
5000	ORC4	origin recognition complex subunit 4
5001	ORC5	origin recognition complex subunit 5
5111	PCNA	proliferating cell nuclear antigen
51343	FZR1	fizzy and cell division cycle 20 related 1
51433	ANAPC5	anaphase promoting complex subunit 5
51434	ANAPC7	anaphase promoting complex subunit 7
51529	ANAPC11	anaphase promoting complex subunit 11
5347	PLK1	polo like kinase 1
545	ATR	ATR serine/threonine kinase
5591	PRKDC	protein kinase, DNA-activated, catalytic subunit
5885	RAD21	RAD21 cohesin complex component
5925	RB1	RB transcriptional corepressor 1
5933	RBL1	RB transcriptional corepressor like 1
5934	RBL2	RB transcriptional corepressor like 2
595	CCND1	cyclin D1
64682	ANAPC1	anaphase promoting complex subunit 1
6500	SKP1	S-phase kinase associated protein 1
6502	SKP2	S-phase kinase associated protein 2
699	BUB1	BUB1 mitotic checkpoint serine/threonine kinase
701	BUB1B	BUB1 mitotic checkpoint serine/threonine kinase B
7027	TFDP1	transcription factor Dp-1
7029	TFDP2	transcription factor Dp-2
7040	TGFB1	transforming growth factor beta 1
7042	TGFB2	transforming growth factor beta 2
7043	TGFB3	transforming growth factor beta 3
7157	TP53	tumor protein p53
7272	TTK	TTK protein kinase
7465	WEE1	WEE1 G2 checkpoint kinase
7529	YWHAB	tyrosine 3-monooxygenase/tryptophan 5-monooxygenase activation protein beta
7531	YWHAE	tyrosine 3-monooxygenase/tryptophan 5-monooxygenase activation protein epsilon
7532	YWHAG	tyrosine 3-monooxygenase/tryptophan 5-monooxygenase activation protein gamma
7533	YWHAH	tyrosine 3-monooxygenase/tryptophan 5-monooxygenase activation protein eta
7534	YWHAZ	tyrosine 3-monooxygenase/tryptophan 5-monooxygenase activation protein zeta
7709	ZBTB17	zinc finger and BTB domain containing 17
8243	SMC1A	structural maintenance of chromosomes 1A
8317	CDC7	cell division cycle 7
8318	CDC45	cell division cycle 45
8379	MAD1L1	mitotic arrest deficient 1 like 1
8454	CUL1	cullin 1
85417	CCNB3	cyclin B3
8555	CDC14B	cell division cycle 14B
8556	CDC14A	cell division cycle 14A
8697	CDC23	cell division cycle 23
8881	CDC16	cell division cycle 16
890	CCNA2	cyclin A2
8900	CCNA1	cyclin A1
891	CCNB1	cyclin B1
894	CCND2	cyclin D2
896	CCND3	cyclin D3
898	CCNE1	cyclin E1
902	CCNH	cyclin H
9088	PKMYT1	protein kinase, membrane associated tyrosine/threonine 1
9126	SMC3	structural maintenance of chromosomes 3
9133	CCNB2	cyclin B2
9134	CCNE2	cyclin E2
9184	BUB3	BUB3 mitotic checkpoint protein
9232	PTTG1	PTTG1 regulator of sister chromatid separation, securin
9700	ESPL1	extra spindle pole bodies like 1, separase
983	CDK1	cyclin dependent kinase 1
990	CDC6	cell division cycle 6
991	CDC20	cell division cycle 20
993	CDC25A	cell division cycle 25A
994	CDC25B	cell division cycle 25B
995	CDC25C	cell division cycle 25C
996	CDC27	cell division cycle 27
9978	RBX1	ring-box 1

## Sheet: p53
ENTREZID	SYMBOL	GENENAME
1017	CDK2	cyclin dependent kinase 2
1019	CDK4	cyclin dependent kinase 4
1021	CDK6	cyclin dependent kinase 6
1026	CDKN1A	cyclin dependent kinase inhibitor 1A
1029	CDKN2A	cyclin dependent kinase inhibitor 2A
10572	SIVA1	SIVA1 apoptosis inducing factor
10912	GADD45G	growth arrest and DNA damage inducible gamma
1111	CHEK1	checkpoint kinase 1
11200	CHEK2	checkpoint kinase 2
143686	SESN3	sestrin 3
1643	DDB2	damage specific DNA binding protein 2
1647	GADD45A	growth arrest and DNA damage inducible alpha
25898	RCHY1	ring finger and CHY zinc finger domain containing 1
27113	BBC3	BCL2 binding component 3
27244	SESN1	sestrin 1
2810	SFN	stratifin
317	APAF1	apoptotic peptidase activating factor 1
3479	IGF1	insulin like growth factor 1
3486	IGFBP3	insulin like growth factor binding protein 3
355	FAS	Fas cell surface death receptor
3732	CD82	CD82 molecule
4193	MDM2	MDM2 proto-oncogene
4194	MDM4	MDM4 regulator of p53
4616	GADD45B	growth arrest and DNA damage inducible beta
472	ATM	ATM serine/threonine kinase
50484	RRM2B	ribonucleotide reductase regulatory TP53 inducible subunit M2B
5054	SERPINE1	serpin family E member 1
51246	SHISA5	shisa family member 5
51512	GTSE1	G2 and S-phase expressed 1
5268	SERPINB5	serpin family B member 5
5366	PMAIP1	phorbol-12-myristate-13-acetate-induced protein 1
54205	CYCS	cytochrome c, somatic
545	ATR	ATR serine/threonine kinase
55240	STEAP3	STEAP3 metalloreductase
55367	PIDD1	p53-induced death domain protein 1
56475	RPRM	reprimo, TP53 dependent G2 arrest mediator homolog
5728	PTEN	phosphatase and tensin homolog
575	ADGRB1	adhesion G protein-coupled receptor B1
581	BAX	BCL2 associated X, apoptosis regulator
595	CCND1	cyclin D1
596	BCL2	BCL2 apoptosis regulator
598	BCL2L1	BCL2 like 1
6241	RRM2	ribonucleotide reductase regulatory subunit M2
637	BID	BH3 interacting domain death agonist
63970	TP53AIP1	tumor protein p53 regulated apoptosis inducing protein 1
64065	PERP	p53 apoptosis effector related to PMP22
64326	COP1	COP1 E3 ubiquitin ligase
64393	ZMAT3	zinc finger matrin-type 3
6477	SIAH1	siah E3 ubiquitin protein ligase 1
7057	THBS1	thrombospondin 1
7157	TP53	tumor protein p53
7161	TP73	tumor protein p73
7249	TSC2	TSC complex subunit 2
836	CASP3	caspase 3
83667	SESN2	sestrin 2
841	CASP8	caspase 8
842	CASP9	caspase 9
84883	AIFM2	apoptosis inducing factor mitochondria associated 2
8493	PPM1D	protein phosphatase, Mg2+/Mn2+ dependent 1D
8795	TNFRSF10B	TNF receptor superfamily member 10b
8797	TNFRSF10A	TNF receptor superfamily member 10a
891	CCNB1	cyclin B1
894	CCND2	cyclin D2
896	CCND3	cyclin D3
898	CCNE1	cyclin E1
900	CCNG1	cyclin G1
901	CCNG2	cyclin G2
9133	CCNB2	cyclin B2
9134	CCNE2	cyclin E2
92344	GORAB	golgin, RAB6 interacting
9538	EI24	EI24 autophagy associated transmembrane protein
9540	TP53I3	tumor protein p53 inducible protein 3
983	CDK1	cyclin dependent kinase 1

## Sheet: BcR
ENTREZID	SYMBOL	GENENAME
10000	AKT3	AKT serine/threonine kinase 3
102723407	LOC102723407	immunoglobulin heavy variable 4-38-2-like
102725035	LOC102725035	leukocyte immunoglobulin-like receptor subfamily B member 3
10288	LILRB2	leukocyte immunoglobulin like receptor B2
10451	VAV3	vav guanine nucleotide exchange factor 3
10859	LILRB1	leukocyte immunoglobulin like receptor B1
10892	MALT1	MALT1 paracaspase
10990	LILRB5	leukocyte immunoglobulin like receptor B5
11006	LILRB4	leukocyte immunoglobulin like receptor B4
11024	LILRA1	leukocyte immunoglobulin like receptor A1
11025	LILRB3	leukocyte immunoglobulin like receptor B3
11026	LILRA3	leukocyte immunoglobulin like receptor A3
11027	LILRA2	leukocyte immunoglobulin like receptor A2
1147	CHUK	component of inhibitor of nuclear factor kappa B kinase complex
118788	PIK3AP1	phosphoinositide-3-kinase adaptor protein 1
1380	CR2	complement C3d receptor 2
207	AKT1	AKT serine/threonine kinase 1
208	AKT2	AKT serine/threonine kinase 2
2213	FCGR2B	Fc fragment of IgG receptor IIb
2353	FOS	Fos proto-oncogene, AP-1 transcription factor subunit
23547	LILRA4	leukocyte immunoglobulin like receptor A4
25780	RASGRP3	RAS guanyl releasing protein 3
27071	DAPP1	dual adaptor of phosphotyrosine and 3-phosphoinositides 1
2885	GRB2	growth factor receptor bound protein 2
2932	GSK3B	glycogen synthase kinase 3 beta
29760	BLNK	B cell linker
3265	HRAS	HRas proto-oncogene, GTPase
353514	LILRA5	leukocyte immunoglobulin like receptor A5
3551	IKBKB	inhibitor of nuclear factor kappa B kinase subunit beta
3635	INPP5D	inositol polyphosphate-5-phosphatase D
3636	INPPL1	inositol polyphosphate phosphatase like 1
3725	JUN	Jun proto-oncogene, AP-1 transcription factor subunit
3845	KRAS	KRAS proto-oncogene, GTPase
4067	LYN	LYN proto-oncogene, Src family tyrosine kinase
4772	NFATC1	nuclear factor of activated T cells 1
4773	NFATC2	nuclear factor of activated T cells 2
4775	NFATC3	nuclear factor of activated T cells 3
4790	NFKB1	nuclear factor kappa B subunit 1
4792	NFKBIA	NFKB inhibitor alpha
4793	NFKBIB	NFKB inhibitor beta
4794	NFKBIE	NFKB inhibitor epsilon
4893	NRAS	NRAS proto-oncogene, GTPase
5290	PIK3CA	phosphatidylinositol-4,5-bisphosphate 3-kinase catalytic subunit alpha
5291	PIK3CB	phosphatidylinositol-4,5-bisphosphate 3-kinase catalytic subunit beta
5293	PIK3CD	phosphatidylinositol-4,5-bisphosphate 3-kinase catalytic subunit delta
5295	PIK3R1	phosphoinositide-3-kinase regulatory subunit 1
5296	PIK3R2	phosphoinositide-3-kinase regulatory subunit 2
5336	PLCG2	phospholipase C gamma 2
5530	PPP3CA	protein phosphatase 3 catalytic subunit alpha
5532	PPP3CB	protein phosphatase 3 catalytic subunit beta
5533	PPP3CC	protein phosphatase 3 catalytic subunit gamma
5534	PPP3R1	protein phosphatase 3 regulatory subunit B, alpha
5535	PPP3R2	protein phosphatase 3 regulatory subunit B, beta
5579	PRKCB	protein kinase C beta
5594	MAPK1	mitogen-activated protein kinase 1
5595	MAPK3	mitogen-activated protein kinase 3
5604	MAP2K1	mitogen-activated protein kinase kinase 1
5605	MAP2K2	mitogen-activated protein kinase kinase 2
5777	PTPN6	protein tyrosine phosphatase non-receptor type 6
5879	RAC1	Rac family small GTPase 1
5880	RAC2	Rac family small GTPase 2
5881	RAC3	Rac family small GTPase 3
5894	RAF1	Raf-1 proto-oncogene, serine/threonine kinase
5970	RELA	RELA proto-oncogene, NF-kB subunit
6654	SOS1	SOS Ras/Rac guanine nucleotide exchange factor 1
6655	SOS2	SOS Ras/Rho guanine nucleotide exchange factor 2
6850	SYK	spleen associated tyrosine kinase
695	BTK	Bruton tyrosine kinase
7409	VAV1	vav guanine nucleotide exchange factor 1
7410	VAV2	vav guanine nucleotide exchange factor 2
79168	LILRA6	leukocyte immunoglobulin like receptor A6
84433	CARD11	caspase recruitment domain family member 11
8503	PIK3R3	phosphoinositide-3-kinase regulatory subunit 3
8517	IKBKG	inhibitor of nuclear factor kappa B kinase regulatory subunit gamma
8519	IFITM1	interferon induced transmembrane protein 1
8915	BCL10	BCL10 immune signaling adaptor
930	CD19	CD19 molecule
933	CD22	CD22 molecule
971	CD72	CD72 molecule
973	CD79A	CD79a molecule
974	CD79B	CD79b molecule
975	CD81	CD81 molecule

## Sheet: Base_Excision
ENTREZID	SYMBOL	GENENAME
10038	PARP2	poly(ADP-ribose) polymerase 2
10039	PARP3	poly(ADP-ribose) polymerase family member 3
10714	POLD3	DNA polymerase delta 3, accessory subunit
142	PARP1	poly(ADP-ribose) polymerase 1
143	PARP4	poly(ADP-ribose) polymerase family member 4
2237	FEN1	flap structure-specific endonuclease 1
23583	SMUG1	single-strand-selective monofunctional uracil-DNA glycosylase 1
252969	NEIL2	nei like DNA glycosylase 2
27301	APEX2	apurinic/apyrimidinic endodeoxyribonuclease 2
27343	POLL	DNA polymerase lambda
3146	HMGB1	high mobility group box 1
328	APEX1	apurinic/apyrimidinic endodeoxyribonuclease 1
3978	LIG1	DNA ligase 1
3980	LIG3	DNA ligase 3
4350	MPG	N-methylpurine DNA glycosylase
4595	MUTYH	mutY DNA glycosylase
4913	NTHL1	nth like DNA glycosylase 1
4968	OGG1	8-oxoguanine DNA glycosylase
5111	PCNA	proliferating cell nuclear antigen
54107	POLE3	DNA polymerase epsilon 3, accessory subunit
5423	POLB	DNA polymerase beta
5424	POLD1	DNA polymerase delta 1, catalytic subunit
5425	POLD2	DNA polymerase delta 2, accessory subunit
5426	POLE	DNA polymerase epsilon, catalytic subunit
5427	POLE2	DNA polymerase epsilon 2, accessory subunit
55247	NEIL3	nei like DNA glycosylase 3
56655	POLE4	DNA polymerase epsilon 4, accessory subunit
57804	POLD4	DNA polymerase delta 4, accessory subunit
6996	TDG	thymine DNA glycosylase
7374	UNG	uracil DNA glycosylase
7515	XRCC1	X-ray repair cross complementing 1
79661	NEIL1	nei like DNA glycosylase 1
8930	MBD4	methyl-CpG binding domain 4, DNA glycosylase

## Sheet: Nucleotide_Excision
ENTREZID	SYMBOL	GENENAME
100533467	BIVM-ERCC5	BIVM-ERCC5 readthrough
1022	CDK7	cyclin dependent kinase 7
1069	CETN2	centrin 2
10714	POLD3	DNA polymerase delta 3, accessory subunit
1161	ERCC8	ERCC excision repair 8, CSA ubiquitin ligase complex subunit
1642	DDB1	damage specific DNA binding protein 1
1643	DDB2	damage specific DNA binding protein 2
2067	ERCC1	ERCC excision repair 1, endonuclease non-catalytic subunit
2068	ERCC2	ERCC excision repair 2, TFIIH core complex helicase subunit
2071	ERCC3	ERCC excision repair 3, TFIIH core complex helicase subunit
2072	ERCC4	ERCC excision repair 4, endonuclease catalytic subunit
2073	ERCC5	ERCC excision repair 5, endonuclease
2074	ERCC6	ERCC excision repair 6, chromatin remodeling factor
2965	GTF2H1	general transcription factor IIH subunit 1
2966	GTF2H2	general transcription factor IIH subunit 2
2967	GTF2H3	general transcription factor IIH subunit 3
2968	GTF2H4	general transcription factor IIH subunit 4
29935	RPA4	replication protein A4
3978	LIG1	DNA ligase 1
404672	GTF2H5	general transcription factor IIH subunit 5
4331	MNAT1	MNAT1 component of CDK activating kinase
5111	PCNA	proliferating cell nuclear antigen
54107	POLE3	DNA polymerase epsilon 3, accessory subunit
5424	POLD1	DNA polymerase delta 1, catalytic subunit
5425	POLD2	DNA polymerase delta 2, accessory subunit
5426	POLE	DNA polymerase epsilon, catalytic subunit
5427	POLE2	DNA polymerase epsilon 2, accessory subunit
56655	POLE4	DNA polymerase epsilon 4, accessory subunit
57804	POLD4	DNA polymerase delta 4, accessory subunit
5886	RAD23A	RAD23 homolog A, nucleotide excision repair protein
5887	RAD23B	RAD23 homolog B, nucleotide excision repair protein
5981	RFC1	replication factor C subunit 1
5982	RFC2	replication factor C subunit 2
5983	RFC3	replication factor C subunit 3
5984	RFC4	replication factor C subunit 4
5985	RFC5	replication factor C subunit 5
6117	RPA1	replication protein A1
6118	RPA2	replication protein A2
6119	RPA3	replication protein A3
728340	GTF2H2C	GTF2H2 family member C
730394	GTF2H2C_2	GTF2H2 family member C, copy 2
7507	XPA	XPA, DNA damage recognition and repair factor
7508	XPC	XPC complex subunit, DNA damage recognition and repair factor
8450	CUL4B	cullin 4B
8451	CUL4A	cullin 4A
902	CCNH	cyclin H
9978	RBX1	ring-box 1

## Sheet: Mismatch
ENTREZID	SYMBOL	GENENAME
10000	AKT3	AKT serine/threonine kinase 3
10021	HCN4	hyperpolarization activated cyclic nucleotide gated potassium channel 4
10257	ABCC4	ATP binding cassette subfamily C member 4
10398	MYL9	myosin light chain 9
10411	RAPGEF3	Rap guanine nucleotide exchange factor 3
10451	VAV3	vav guanine nucleotide exchange factor 3
10488	CREB3	cAMP responsive element binding protein 3
107	ADCY1	adenylate cyclase 1
108	ADCY2	adenylate cyclase 2
1080	CFTR	CF transmembrane conductance regulator
1081	CGA	glycoprotein hormones, alpha polypeptide
10846	PDE10A	phosphodiesterase 10A
109	ADCY3	adenylate cyclase 3
11069	RAPGEF4	Rap guanine nucleotide exchange factor 4
111	ADCY5	adenylate cyclase 5
112	ADCY6	adenylate cyclase 6
1128	CHRM1	cholinergic receptor muscarinic 1
1129	CHRM2	cholinergic receptor muscarinic 2
113	ADCY7	adenylate cyclase 7
114	ADCY8	adenylate cyclase 8
115	ADCY9	adenylate cyclase 9
116	ADCYAP1	adenylate cyclase activating polypeptide 1
116443	GRIN3A	glutamate ionotropic receptor NMDA type subunit 3A
116444	GRIN3B	glutamate ionotropic receptor NMDA type subunit 3B
117	ADCYAP1R1	ADCYAP receptor type I
1258	CNGB1	cyclic nucleotide gated channel subunit beta 1
1259	CNGA1	cyclic nucleotide gated channel subunit alpha 1
1260	CNGA2	cyclic nucleotide gated channel subunit alpha 2
1261	CNGA3	cyclic nucleotide gated channel subunit alpha 3
1262	CNGA4	cyclic nucleotide gated channel subunit alpha 4
134	ADORA1	adenosine A1 receptor
135	ADORA2A	adenosine A2a receptor
1385	CREB1	cAMP responsive element binding protein 1
1387	CREBBP	CREB binding protein
139760	GPR119	G protein-coupled receptor 119
148327	CREB3L4	cAMP responsive element binding protein 3 like 4
153	ADRB1	adrenoceptor beta 1
154	ADRB2	adrenoceptor beta 2
163688	CALML6	calmodulin like 6
1812	DRD1	dopamine receptor D1
1813	DRD2	dopamine receptor D2
1816	DRD5	dopamine receptor D5
1906	EDN1	endothelin 1
1907	EDN2	endothelin 2
1908	EDN3	endothelin 3
1909	EDNRA	endothelin receptor type A
196883	ADCY4	adenylate cyclase 4
2033	EP300	E1A binding protein p300
207	AKT1	AKT serine/threonine kinase 1
208	AKT2	AKT serine/threonine kinase 2
2149	F2R	coagulation factor II thrombin receptor
22800	RRAS2	RAS related 2
23439	ATP1B4	ATPase Na+/K+ transporting family member beta 4
2353	FOS	Fos proto-oncogene, AP-1 transcription factor subunit
2488	FSHB	follicle stimulating hormone subunit beta
2492	FSHR	follicle stimulating hormone receptor
2550	GABBR1	gamma-aminobutyric acid type B receptor subunit 1
2641	GCG	glucagon
268	AMH	anti-Mullerian hormone
2693	GHSR	growth hormone secretagogue receptor
2695	GIP	gastric inhibitory polypeptide
2696	GIPR	gastric inhibitory polypeptide receptor
27198	HCAR1	hydroxycarboxylic acid receptor 1
2735	GLI1	GLI family zinc finger 1
2737	GLI3	GLI family zinc finger 3
2740	GLP1R	glucagon like peptide 1 receptor
2770	GNAI1	G protein subunit alpha i1
2771	GNAI2	G protein subunit alpha i2
2773	GNAI3	G protein subunit alpha i3
2778	GNAS	GNAS complex locus
2867	FFAR2	free fatty acid receptor 2
2890	GRIA1	glutamate ionotropic receptor AMPA type subunit 1
2891	GRIA2	glutamate ionotropic receptor AMPA type subunit 2
2892	GRIA3	glutamate ionotropic receptor AMPA type subunit 3
2893	GRIA4	glutamate ionotropic receptor AMPA type subunit 4
2902	GRIN1	glutamate ionotropic receptor NMDA type subunit 1
2903	GRIN2A	glutamate ionotropic receptor NMDA type subunit 2A
2904	GRIN2B	glutamate ionotropic receptor NMDA type subunit 2B
2905	GRIN2C	glutamate ionotropic receptor NMDA type subunit 2C
2906	GRIN2D	glutamate ionotropic receptor NMDA type subunit 2D
3350	HTR1A	5-hydroxytryptamine receptor 1A
3351	HTR1B	5-hydroxytryptamine receptor 1B
3352	HTR1D	5-hydroxytryptamine receptor 1D
3354	HTR1E	5-hydroxytryptamine receptor 1E
3355	HTR1F	5-hydroxytryptamine receptor 1F
3360	HTR4	5-hydroxytryptamine receptor 4
3362	HTR6	5-hydroxytryptamine receptor 6
338442	HCAR2	hydroxycarboxylic acid receptor 2
3725	JUN	Jun proto-oncogene, AP-1 transcription factor subunit
387	RHOA	ras homolog family member A
3972	LHB	luteinizing hormone subunit beta
3973	LHCGR	luteinizing hormone/choriogonadotropin receptor
3991	LIPE	lipase E, hormone sensitive type
4158	MC2R	melanocortin 2 receptor
4301	AFDN	afadin, adherens junction formation factor
4659	PPP1R12A	protein phosphatase 1 regulatory subunit 12A
476	ATP1A1	ATPase Na+/K+ transporting subunit alpha 1
477	ATP1A2	ATPase Na+/K+ transporting subunit alpha 2
4772	NFATC1	nuclear factor of activated T cells 1
478	ATP1A3	ATPase Na+/K+ transporting subunit alpha 3
4790	NFKB1	nuclear factor kappa B subunit 1
4792	NFKBIA	NFKB inhibitor alpha
480	ATP1A4	ATPase Na+/K+ transporting subunit alpha 4
481	ATP1B1	ATPase Na+/K+ transporting subunit beta 1
482	ATP1B2	ATPase Na+/K+ transporting subunit beta 2
483	ATP1B3	ATPase Na+/K+ transporting subunit beta 3
4852	NPY	neuropeptide Y
486	FXYD2	FXYD domain containing ion transport regulator 2
487	ATP2A1	ATPase sarcoplasmic/endoplasmic reticulum Ca2+ transporting 1
4878	NPPA	natriuretic peptide A
488	ATP2A2	ATPase sarcoplasmic/endoplasmic reticulum Ca2+ transporting 2
4881	NPR1	natriuretic peptide receptor 1
4886	NPY1R	neuropeptide Y receptor Y1
489	ATP2A3	ATPase sarcoplasmic/endoplasmic reticulum Ca2+ transporting 3
490	ATP2B1	ATPase plasma membrane Ca2+ transporting 1
491	ATP2B2	ATPase plasma membrane Ca2+ transporting 2
492	ATP2B3	ATPase plasma membrane Ca2+ transporting 3
493	ATP2B4	ATPase plasma membrane Ca2+ transporting 4
5020	OXT	oxytocin/neurophysin I prepropeptide
5021	OXTR	oxytocin receptor
5058	PAK1	p21 (RAC1) activated kinase 1
51	ACOX1	acyl-CoA oxidase 1
51196	PLCE1	phospholipase C epsilon 1
5139	PDE3A	phosphodiesterase 3A
5140	PDE3B	phosphodiesterase 3B
5141	PDE4A	phosphodiesterase 4A
5142	PDE4B	phosphodiesterase 4B
5143	PDE4C	phosphodiesterase 4C
5144	PDE4D	phosphodiesterase 4D
51738	GHRL	ghrelin and obestatin prepropeptide
51806	CALML5	calmodulin like 5
5290	PIK3CA	phosphatidylinositol-4,5-bisphosphate 3-kinase catalytic subunit alpha
5291	PIK3CB	phosphatidylinositol-4,5-bisphosphate 3-kinase catalytic subunit beta
5293	PIK3CD	phosphatidylinositol-4,5-bisphosphate 3-kinase catalytic subunit delta
5295	PIK3R1	phosphoinositide-3-kinase regulatory subunit 1
5296	PIK3R2	phosphoinositide-3-kinase regulatory subunit 2
5337	PLD1	phospholipase D1
5338	PLD2	phospholipase D2
5348	FXYD1	FXYD domain containing ion transport regulator 1
5350	PLN	phospholamban
5443	POMC	proopiomelanocortin
5465	PPARA	peroxisome proliferator activated receptor alpha
54714	CNGB3	cyclic nucleotide gated channel subunit beta 3
5499	PPP1CA	protein phosphatase 1 catalytic subunit alpha
5500	PPP1CB	protein phosphatase 1 catalytic subunit beta
5501	PPP1CC	protein phosphatase 1 catalytic subunit gamma
5566	PRKACA	protein kinase cAMP-activated catalytic subunit alpha
5567	PRKACB	protein kinase cAMP-activated catalytic subunit beta
5568	PRKACG	protein kinase cAMP-activated catalytic subunit gamma
55811	ADCY10	adenylate cyclase 10
5594	MAPK1	mitogen-activated protein kinase 1
5595	MAPK3	mitogen-activated protein kinase 3
5599	MAPK8	mitogen-activated protein kinase 8
5601	MAPK9	mitogen-activated protein kinase 9
5602	MAPK10	mitogen-activated protein kinase 10
5604	MAP2K1	mitogen-activated protein kinase kinase 1
5605	MAP2K2	mitogen-activated protein kinase kinase 2
56670	SUCNR1	succinate receptor 1
572	BAD	BCL2 associated agonist of cell death
5727	PTCH1	patched 1
5732	PTGER2	prostaglandin E receptor 2
5733	PTGER3	prostaglandin E receptor 3
5879	RAC1	Rac family small GTPase 1
5880	RAC2	Rac family small GTPase 2
5881	RAC3	Rac family small GTPase 3
5894	RAF1	Raf-1 proto-oncogene, serine/threonine kinase
5906	RAP1A	RAP1A, member of RAS oncogene family
5908	RAP1B	RAP1B, member of RAS oncogene family
5970	RELA	RELA proto-oncogene, NF-kB subunit
6093	ROCK1	Rho associated coiled-coil containing protein kinase 1
610	HCN2	hyperpolarization activated cyclic nucleotide gated potassium and sodium channel 2
6237	RRAS	RAS related
6262	RYR2	ryanodine receptor 2
627	BDNF	brain derived neurotrophic factor
64399	HHIP	hedgehog interacting protein
64411	ARAP3	ArfGAP with RhoGAP domain, ankyrin repeat and PH domain 3
64764	CREB3L2	cAMP responsive element binding protein 3 like 2
6548	SLC9A1	solute carrier family 9 member A1
6662	SOX9	SRY-box transcription factor 9
673	BRAF	B-Raf proto-oncogene, serine/threonine kinase
6750	SST	somatostatin
6751	SSTR1	somatostatin receptor 1
6752	SSTR2	somatostatin receptor 2
6755	SSTR5	somatostatin receptor 5
7074	TIAM1	TIAM Rac1 associated GEF 1
7137	TNNI3	troponin I3, cardiac type
7252	TSHB	thyroid stimulating hormone subunit beta
7253	TSHR	thyroid stimulating hormone receptor
7409	VAV1	vav guanine nucleotide exchange factor 1
7410	VAV2	vav guanine nucleotide exchange factor 2
7432	VIP	vasoactive intestinal peptide
7434	VIPR2	vasoactive intestinal peptide receptor 2
775	CACNA1C	calcium voltage-gated channel subunit alpha1 C
776	CACNA1D	calcium voltage-gated channel subunit alpha1 D
778	CACNA1F	calcium voltage-gated channel subunit alpha1 F
779	CACNA1S	calcium voltage-gated channel subunit alpha1 S
801	CALM1	calmodulin 1
805	CALM2	calmodulin 2
808	CALM3	calmodulin 3
810	CALML3	calmodulin like 3
814	CAMK4	calcium/calmodulin dependent protein kinase IV
815	CAMK2A	calcium/calmodulin dependent protein kinase II alpha
816	CAMK2B	calcium/calmodulin dependent protein kinase II beta
817	CAMK2D	calcium/calmodulin dependent protein kinase II delta
818	CAMK2G	calcium/calmodulin dependent protein kinase II gamma
8310	ACOX3	acyl-CoA oxidase 3, pristanoyl
84152	PPP1R1B	protein phosphatase 1 regulatory inhibitor subunit 1B
84699	CREB3L3	cAMP responsive element binding protein 3 like 3
84876	ORAI1	ORAI calcium release-activated calcium modulator 1
8503	PIK3R3	phosphoinositide-3-kinase regulatory subunit 3
8843	HCAR3	hydroxycarboxylic acid receptor 3
90993	CREB3L1	cAMP responsive element binding protein 3 like 1
91860	CALML4	calmodulin like 4
9475	ROCK2	Rho associated coiled-coil containing protein kinase 2
9568	GABBR2	gamma-aminobutyric acid type B receptor subunit 2
9586	CREB5	cAMP responsive element binding protein 5

## Sheet: Replication
ENTREZID	SYMBOL	GENENAME
10535	RNASEH2A	ribonuclease H2 subunit A
10714	POLD3	DNA polymerase delta 3, accessory subunit
1763	DNA2	DNA replication helicase/nuclease 2
2237	FEN1	flap structure-specific endonuclease 1
23649	POLA2	DNA polymerase alpha 2, accessory subunit
246243	RNASEH1	ribonuclease H1
29935	RPA4	replication protein A4
3978	LIG1	DNA ligase 1
4171	MCM2	minichromosome maintenance complex component 2
4172	MCM3	minichromosome maintenance complex component 3
4173	MCM4	minichromosome maintenance complex component 4
4174	MCM5	minichromosome maintenance complex component 5
4175	MCM6	minichromosome maintenance complex component 6
4176	MCM7	minichromosome maintenance complex component 7
5111	PCNA	proliferating cell nuclear antigen
54107	POLE3	DNA polymerase epsilon 3, accessory subunit
5422	POLA1	DNA polymerase alpha 1, catalytic subunit
5424	POLD1	DNA polymerase delta 1, catalytic subunit
5425	POLD2	DNA polymerase delta 2, accessory subunit
5426	POLE	DNA polymerase epsilon, catalytic subunit
5427	POLE2	DNA polymerase epsilon 2, accessory subunit
5557	PRIM1	DNA primase subunit 1
5558	PRIM2	DNA primase subunit 2
56655	POLE4	DNA polymerase epsilon 4, accessory subunit
57804	POLD4	DNA polymerase delta 4, accessory subunit
5981	RFC1	replication factor C subunit 1
5982	RFC2	replication factor C subunit 2
5983	RFC3	replication factor C subunit 3
5984	RFC4	replication factor C subunit 4
5985	RFC5	replication factor C subunit 5
6117	RPA1	replication protein A1
6118	RPA2	replication protein A2
6119	RPA3	replication protein A3
6742	SSBP1	single stranded DNA binding protein 1
79621	RNASEH2B	ribonuclease H2 subunit B
84153	RNASEH2C	ribonuclease H2 subunit C
