# Supplementary material for: Consistent B Cell Receptor Immunoglobulin Features Between Siblings in Familial Chronic Lymphocytic Leukemia
Source: Front Oncol. 2021 Aug 26;11:740083. doi: 10.3389/fonc.2021.740083 (PMC8427434; doi:10.3389/fonc.2021.740083)
Supplement: Supplementary Table 2 — Genomic profile for CLL loci for each family [file Table_2.xlsx]

## Sheet: Blad1
Family 1	Family 2	Family 3
2q13 (ACOXL, BCL2L11)
	2q21.3-2q22.1 (CXCR4)	q21.3- q22.1 (CXCR4)
2q33.1 (CASP10 and CASP8)	2q32.2-33.1 (CASP10 and CASP8)	2q32.2-33.1 (CASP10 and CASP8)
	2q37.1
2q37.3 (FARP2)
	3q28 (LPP)
	4q25 (LEF1)
5q23.2
6p22.1 (HLA locus)	6p22.1 (HLA locus)	6p22.1 (HLA locus)
11q12.1
11q22.3 (ATM)
	14q32.2-32.33
	15q15.1 (BMF)
	15q21.3	15q21.3
		15q23
18q21.1
	18q21.33 (BCL2)
