# Supplementary material for: Consistent B Cell Receptor Immunoglobulin Features Between Siblings in Familial Chronic Lymphocytic Leukemia
Source: Front Oncol. 2021 Aug 26;11:740083. doi: 10.3389/fonc.2021.740083 (PMC8427434; doi:10.3389/fonc.2021.740083)
Supplement: Supplementary Table 3 — Samples utilized for WGS. [file Table_3.xlsx]

## Sheet: Blad1
Patient ID	Tumour ID	Normal ID
1A	1A (CLL clone IgK )	1A (T cells)
1B		1B (PBMC)
1C	1C (CLL clone)	1C (T cells)
1D	1D (CLL clone IgL)	1D (T cells)
1D	1D (CLL clone IgK)
2A	2A (CLL clone)	2A (T cells)
2B		2B (PBMC)
3A	3A (CLL clone)	3A (T cells)
3B	3B (CLL clone)
3C	3C (CLL clone)	3C (T cells)
3D	3D (CLL clone)	3D (T cells)
