# Supplementary material for: Consistent B Cell Receptor Immunoglobulin Features Between Siblings in Familial Chronic Lymphocytic Leukemia
Source: Front Oncol. 2021 Aug 26;11:740083. doi: 10.3389/fonc.2021.740083 (PMC8427434; doi:10.3389/fonc.2021.740083)
Supplement: Supplementary Table 5 — Overview of somatic mutations and germline variants that likely contribute to CLL pathogenesis. [file Table_5.xlsx]

## Sheet: Blad1
Gene_SYMBOL	Germline or Somatic?	Family members with the mutation	Mutation type	HGVSc	HGVSp_Short	dbSNP code	COSMIC code	SIFT	PolyPhen	CADD-PHRED	Minor allele frequency	Variant allele frequency	Specific mutation reported in CLL?	Specific mutation known to be pathogenic in CLL?	KEGG Pathway
ATM	Somatic	1A	Frameshift deletion	c.5899_5900del	p.M1967Gfs*2	NA	NA	NA	NA	NA	NA	0.5	No	Unknown	CLL driver
ATM	Somatic	1A	Missense mutation	c.7310A>G	p.Y2437C	NA	COSV53737967	NA	NA	NA	NA	0.5	No, but reported in lymphoid neoplasm	Unknown	CLL driver
BAX	Somatic	1A	Frameshift deletion	c.66_67del	p.A24Pfs*49	rs771938966	COSV53169833	NA	NA	NA	< 0.01	0.15	Yes	Unknown	P53 signaling
KRAS	Somatic	1A	Missense mutation	c.64C>G	p.Q22E	NA	NA	NA	NA	NA	NA	0.2	No, but KRAS p.Q22A is reported in CLL	Unknown	CLL driver
KRAS	Somatic	2A	Missense mutation	c.38G>A	p.G13D	rs112445441	COSV55497388	NA	NA	NA	NA	0.15	Yes	Yes	CLL driver
PRKCB	Somatic	1A	Missense mutation	c.1408G>C	p.D470H	NA	COSV57775420	0	0.988	31	NA	0.35	No, but reported for ATLL	Unknown	BcR
BRAF	Somatic	1B	Missense mutation	c.1780G>A	p.D594N	rs397516896	COSV56061673	NA	NA	31	NA	0.2	Yes	Yes	CLL driver
CD19	Somatic	1C	Missense mutation	c.1484T>C	p.L495P	NA	NA	0	0.997	24.9	NA	0.6	No	NA	BcR
MED12	Somatic	1D	Nonsense mutation	c.5737C>T	p.Q1913*	NA	NA	NA	NA	NA	NA	0.1	No	NA	CLL driver
MYD88	Somatic	1D	Missense mutation	c.818T>C	L273P	rs387907272	COSV57169334	NA	NA	32	< 0.01	0.45	yes, CLL hotspot	yes	CLL driver
LYN	Somatic	1D	Missense mutation	c.4G>C	p.G2R	NA	COSV72922973	0	0.993	29	NA	0.35	No	Unknown	BcR
FBXW7	Somatic	2A	Missense mutation	c.1513C>G	p.R505G	rs149680468	COSV55890969	0	1	29	< 0.01	0.4	No, but reported in DLBCL	Unknown	CLL driver
FBXW7	Somatic	2A	Frameshift deletion	c.802_803del	p.M268Dfs*18	NA	COSV55902937	NA	NA	NA	NA	0.15	Truncating mutations in FBXW7 have been described in CLL	Unknown	CLL driver
NOTCH1	Somatic	2A	Frameshift deletion	c.7541_7542del	p.P2514Rfs*4	rs763016003	COSV53024776	NA	NA	NA	< 0.01	0.2	yes, CLL hotspot	Yes	CLL driver
SF3B1	Somatic	3A	Missense mutation	c.2225G>A	p.G742D	rs755415626	COSV59205440	NA	NA	23.6	< 0.01	0.1	Yes, minor CLL hotspot	Yes	CLL driver
BAZ2A	Somatic	3C	Missense mutation	c.1013C>G	p.S338C	NA	NA	NA	NA	NA	NA	0.1	No	Unknown	CLL driver
IGLL5	Somatic	3C	Missense mutation	c.131C>G	p.A44G	NA	COSV73251305	NA	NA	NA	NA	0.65	No, but reported in lymphoid neoplasm	Unknown	CLL driver
DYRK1A	Somatic	3C	In frame deletion	c.883_885del	p.L295del	NA	COSV58296809	NA	NA	NA	NA	0.55	Yes	Unknown	CLL driver
SF3B2	Somatic	3C	Splice site alteration	c.180+1G>T	p.X60_splice	NA	NA	NA	NA	NA	NA	0.15	No	Unknown	Spliceosome
CHEK2	Germline	1A,1B,1D	Frameshift deletion	c.1229del	p.T410Mfs*15	rs555607708	COSV60419771	NA	NA	NA	< 0.01	0.5	Yes	Yes	CLL driver
PIK3R3	Germline	1A,1C,1D	Missense mutation	c.973C>T	p.R325C	rs34168524	NA	0	0.676	30	0.01	0.5	No	Unknown	BcR
NFKBIA	Germline	2A, 2B	Missense mutation	c.554C>T	p.T185M	rs142195196	COSV104578422	0	0.992	31	0.01	0.5	No	Unknown	BcR
ERCC6	Germline	3A,3C,3D	Missense mutation	c.1996C>T	p.R666C	rs61760163	COSV63389278	0	0.987	32	0.01	0.5	No	Unknown	DNA repair
